# Supplementary material for: Age-dependent association of gut bacteria with coronary atherosclerosis: Tampere Sudden Death Study
Source: PLoS One. 2019 Aug 22;14(8):e0221345. doi: 10.1371/journal.pone.0221345 (PMC6705803; doi:10.1371/journal.pone.0221345)
Supplement: S1 Data — (XLSX) [file pone.0221345.s001.xlsx]

## Sheet: Rectum
Sample Name	PM_time_day	PM_class_0living_1death	CHD deathts	age	height	weight	BMI	LADfat%	RCAfat%	Sum fat%	LADfib%	RCAfibr%	Sum Fib%	LADcalc%	RCAcalc%	Sum calc%	Bacteroides	C.leptum	C.coccoides	Clostridium sum	Bifidobacterium	Enterobactericeae	Lactobacillus	Streptococcus, mainly Str. mitis
1	-1	0	-1	53	178	84	26.5118										2.23716	1.5895	0.455337	2.04484	0.0531007		18.9396	2.87953
2	-1	0	-1	50	181	108	32.966										0.848197	0.299779	0.798164	1.09794		0.436196	2.55502	1.47512
3	-1	0	-1	50	187	130	37.1758										3.30791	1.27317	1.65876	2.93193	0.644667	3.16279	18.9396	75.1048
4	-1	0	-1	57	183	80	23.8884										2.61475	0.996797	1.08678	2.08357	1.24511		0.499423	5.37339
5	-1	0	-1	29	173	78	26.0617										1.15863	1.75391	2.52662	4.28052	4.10214	0.560894	2.75745	10.2733
6	-1	0	-1	26	177	70	22.3435										0.0820201	0.663524	0.755397	1.41892	5.21051	1.29231	0.199344	0.291352
7	-1	0	-1	50	174	63	20.8086										0.641144	1.42097	0.799715	2.22068	1.09766		0.484085	3.34228
1	1	1	0	50	184	98	28.9461	6.49388	0	6.49388	0	0	0	0	0	0	2.57377	0.394774	8.88019	9.27497	1.31739			0.02969
2	3	1	0	17	180	68	20.9877	0	0	0	0	0	0	0	0	0	3.67077	1.0681	14.4259	15.494	1.36135		7.47877	3.41319
3	5	1	0	58	172	63	21.2953	0	6.20627	6.20627	24.6235	0	24.6235	1.63044	0	1.63044	0.0146911	0.0181996		0.0181996		8.46404		0.186355
4	4	1	0	54	173	94	31.4077	32.6471	9.88459	42.5317	19.6193	11.954	31.5733	0	19.8511	19.8511	1.50007	1.48277	0.582787	2.06556	29.6063		89.7414	0.281289
5	2.5	1	0	34	169	96	33.6123	5.76816	0	5.76816	0	0	0	0	0	0	1.06972		0.490811	0.490811	1.27428	0.157372	0.951715	0.00655755
6	1	1	0	60	163	79	29.7339	26.9133	2.72869	29.6419	0	11.0744	11.0744	0	0	0	8.73061	0.116633	5.33538	5.45201	1.45906			0.00650661
7	4	1	0	49	182	101	30.4915	1.08196	15.864	16.9459	0	0	0	0	0	0	3.80022	0.353565	0.100872	0.454437	0.54338	0.0464347		0.00319742
8	2	1	0	71	169	71	24.8591	0	19.7915	19.7915	66.5336	10.6381	77.1717	4.25708	7.02419	11.2813	0.676462	0.993126	1.52688	2.52001	0.302506	3.41373	0.454642	0.178763
9	1	1	0	43	184	83	24.5156	5.61635	4.10256	9.71892	0	2.80502	2.80502	0	0	0	1.37329	1.32947	0.709287	2.03875	1.84055		6.06435	14.8534
10	4	1	0	52	175	81	26.449	13.3947	2.81905	16.2138	42.2173	12.9789	55.1962	1.65457	11.5163	13.1709	3.34286	0.501753	35.7678	36.2696	0.809462		1.78114	2.68724
11	4	1	0	68	174	122	40.2959	0	1.76484	1.76484	92.6796	9.39283	102.072	7.32042	1.82076	9.14118	0.226249	0.724044		0.724044	2.36819		1.20987	32.5983
12	3	1	0	24	173	88	29.4029	0	0	0	0	0	0	0	0	0	1.16206	0.653201	0.819003	1.4722	20.8148	0.199761	4.53736	7.89819
13	3	1	0	32	182	91	27.4725	1.93087	0	1.93087	0	0	0	0	0	0	1.61449	0.652952	21.0477	21.7007	0.846765	1.02551	0.531375	3.07614
14	4	1	0	62	172	89	30.0838	4.40975	8.2465	12.6563	45.3087	13.3634	58.6721	1.23844	2.07921	3.31765	1.99458	0.81228	11.0088	11.8211	0.82647		0.1821	6.75578
15	3	1	0	30	176	86	27.7634	0	0	0	0	0	0	0	0	0	1.07567	0.429684	0.0748004	0.504485	0.422957	0.586498	0.893136	0.136325
16	4	1	0	52	175	79	25.7959	5.67412	0.337346	6.01147	32.0321	8.00698	40.0391	0	11.5796	11.5796	1.17934	0.190809	0.0216647	0.212473	0.044381	239.063	0.19364	95.8013
17	4	1	0	53	172	45	15.2109	0	16.389	16.389	7.54485	0	7.54485	12.4098	0	12.4098	4.96806	0.365489	0.0374794	0.402968	0.300843		2.39181	4.04159
18	5	1	0	70	161	54	20.8325	0	0	0	19.7207	0	19.7207	10.5355	100	110.536	1.88254	1.6125		1.6125	1.95367	128.926	18.2788	207.573
19	5	1	0	51	182	98	29.5858	15.239	34.615	49.854	26.7273	16.5574	43.2848	2.63504	0	2.63504	0.260722	5.26852		5.26852	0.399934		35.6604	144.976
20	4	1	0	55	169	84	29.4107	15.5451	16.594	32.1391	0	6.24521	6.24521	0	1.03816	1.03816	5.2026	0.97478	0.460203	1.43498	4.53039	0.11163	126.558	110.939
21	2	1	0	55	177	74	23.6203	5.83614	5.60428	11.4404	0	21.8889	21.8889	0	1.1044	1.1044	3.588	1.44248	0.535531	1.97801	12.8205	1.42138	1.62428	21.1674
22	4	1	0	54	181	78	23.8088	31.5574	0	31.5574	17.5872	22.5288	40.116	0	0	0	8.04187	0.926844		0.926844	0.0179825	5.01882	0.0455471	0.0366123
23	4	1	0	64	172	59	19.9432	0	34.8105	34.8105	15.7367	15.7376	31.4743	18.9447	0	18.9447	1.59863	1.44243		1.44243	0.260957	2.03017		6.89702
24	3	1	0	72	170	100	34.6021	1.5844	10.3181	11.9025	14.7484	11.316	26.0644	1.99931	14.0085	16.0078	1.55885	5.27839	1.63455	6.91294	1.46763	0.0613177	0.101026	0.422514
25	3	1	0	31	178	79	24.9337	7.08575	3.35005	10.4358	0	18.4986	18.4986	0	2.22753	2.22753	0.0126988	1.20359	1.65713	2.86073	3.03561	1.07225		0.146251
26	4	1	0	58	176	106	34.22	4.81214	4.42849	9.24063	34.5445	19.5036	54.0481	3.60152	0	3.60152	2.13085	6.92492	1.3751	8.30003	1.03278		0.408088	7.12763
27	3	1	0	31	184	145	42.8284	2.75884	7.39706	10.1559	40.0453	5.171	45.2163	0	0.888063	0.888063	0.317281	5.94241	1.38924	7.33165	0.123744		0.12197	0.0923895
28	2	1	0	52	181	96	29.3031	24.9681	0	24.9681	14.6674	4.96541	19.6328	2.20375	0	2.20375	0.122808	0.513006	0.28789	0.800897	0.252496		0.109933	0.0408767
29	5	1	0	18	190	67	18.5596	0	2.19708	2.19708	0	3.69243	3.69243	0	27.4443	27.4443	0.0675468	17.124	6.12025	23.2443	8.77248		1.37231	2.6462
30	5	1	0	32	170	65	22.4913	16.9795	3.80288	20.7824	22.2345	0	22.2345	0	0	0	0.0920768	3.49877	0.407477	3.90625	7.07502		0.0247977	0.0612275
31	3	1	0	65	171	67	22.913	0	6.48343	6.48343	10.7048	15.9008	26.6056	26.4701	0	26.4701	6.30581	0.570638	0.239233	0.809872	0.144895	0.237978	0.0897746	2.82103
32	3	1	0	75	173	63	21.0498	8.44865	0	8.44865	0	17.5811	17.5811	9.98999	5.77028	15.7603	0.829367	7.15622	1.24095	8.39717	2.03529	0.217291	0.386209	0.0761756
33	4	1	0	39	174	59	19.4874	4.3915	0	4.3915	0	20.6316	20.6316	0	45.27	45.27	1.29696	0.816711	0.417831	1.23454	0.378899	0.232685	0.364478	0.662583
	3.37879			49.4242	175.273	82.6667	26.8459	7.36778	6.59804	13.9658	16.5841	8.49794	25.0821	3.17851	7.62492	10.8034	2.19035	2.21197	4.31833	5.67812	3.38878	21.7937	11.1688	20.5345
33	4			52	174	81	26.449	4.40975	3.35005	10.1559	10.7048	8.00698	20.6316	0	0	2.22753	1.50007	0.950812	0.819003	2.03875	1.15353	0.806006	0.893136	2.6462
CHD
1	5	1	1	64	186	100	28.9051										7.73329	2.0706	70.5508	72.6214	2.75115	0.79628	0.207733	0.480005
2	3	1	1	58	178	152	47.9737	0	7.28343	7.28343	12.1907	0	12.1907	12.2404	31.2965	43.537	1.38658	0.00271732	0.811825	0.814542	0.0238376		0.18772	0.134887
3	3	1	1	61	165	88	32.3232	0	5.39074	5.39074	36.5186	37.8387	74.3573	2.78193	5.19043	7.97237	0.427777	1.34555	1.02051	2.36606	0.685598		7.53366	0.476013
4	2	1	1	79	166	71	25.7657	0	0	0	9.68602	26.176	35.862	4.76047	15.8793	20.6397	1.21932	3.3637	12.1307	15.4944	1.82138	0.56894	1.57768	21.4979
5	3	1	1	79	167	61	21.8724	0	0	0	33.7339	22.5444	56.2783	16.5888	24.5575	41.1463	6.74717	4.84467	0.38519	5.22986	0.0242652	0.0982906		2.08652e-08
6	5	1	1	82	173	85	28.4005	0	0	0	14.6613	0	14.6613	67.4853	59.0705	126.556	2.56878	3.23788	12.4286	15.6665	0.238992	6.00576	16.7699	8.20284
7	4	1	1	52	178	72	22.7244	0	0	0	41.9848	17.4405	59.4254	7.13417	64.5706	71.7047	2.84038	0.0488685	15.0907	15.1396	0.0644817	21.7259	0.540663	1.22784
8	3	1	1	79	169	83	29.0606	0	0	0	8.57198	33.1881	41.7601	17.5941	9.39978	26.9939	3.54573	2.11411	52.0054	54.1196	2.2895			0.86521
9	5	1	1	61	184	110	32.4905	0	0	0	6.64731	26.6248	33.2721	31.9233	48.5235	80.4467	17.5827	5.46434	26.5491	32.0134	10.9286	0.245935	1.91561	0.30484
10	3	1	1	56	176	76	24.5351	0	11.9227	11.9227	9.18565	27.8803	37.066	31.6189	10.3088	41.9278	1.01771	0.00259626	1.64324	1.64583	1.34284	0.0640081	6.40679	14.3958
11	3	1	1	79	175	89	29.0612	18.919	40.3341	59.2532	18.5101	2.16173	20.6718	12.3141	7.34034	19.6544	0.326744	1.76498	0.830177	2.59515	0.441117		0.24942	3.01702
12	3	1	1	95	173	89	29.737	0	54.0565	54.0565	14.8694	0	14.8694	78.2459	28.9519	107.198	5.33498	2.07405	0.454276	2.52832	67.5079	0.398375	1.01502	6.81599
13	4	1	1	82	172	69	23.3234	44.2963	55.2919	99.5882	0	4.09002	4.09002	7.76364	6.19749	13.9611	0.333182	3.57093	0.457008	4.02793	0.937041		5.93522	5.33291
14	3	1	1	68	182	88	26.5668	3.11657	6.58215	9.69872	19.8788	21.0528	40.9316	17.211	8.98036	26.1914	0.442265	3.47015	0.499737	3.96989	3.79838		0.327224	15.3389
15	3	1	1	58	181	81	24.7245	0	0	0	34.5812	0	34.5812	32.7035	0	32.7035	14.4403	9.86383		9.86383				0.45835
16	3	1	1	57	176	76	24.5351	14.915	0	14.915	0	47.3086	47.3086	0	12.3488	12.3488	0.159478	0.718943		0.718943	0.214699	2.47143	2.28612	19.5091
17	5	1	1	64	180	76	23.4568	12.4308	7.36501	19.7959	14.7359	29.5009	44.2368	0	4.30457	4.30457	1.14546	0.539034	1.98769	2.52672	5.48212		0.0662012	0.273938
18	5	1	1	66	177	107	34.1537	0	0	0	13.4373	0	13.4373	40.7868	85.584	126.371	0.286386	3.72141	0.910917	4.63232	4.387		1.08557	11.019
19	3	1	1	68	178	97	30.6148	16.7054	0	16.7054	12.148	32.3411	44.4891	35.2634	39.2769	74.5402	0.383243	4.27893	0.369755	4.64868	0.329988		0.222735	0.382789
20	3	1	1	44	185	112	32.7246	17.6683	5.60475	23.273	9.09972	16.3983	25.498	0	19.2331	19.2331	0.353721	0.988182	1.0108	1.99898	0.34589	0.0252005	0.0630593	0.0266647
21	5	1	1	57	172	100	33.8021	5.92079	24.4159	30.3367	11.7326	2.51428	14.2469	5.67442	0	5.67442	0.072067	6.28407		6.28407	2.88043		2.7707	13.2606
22	3	1	1	63	170	104	35.9862	0	2.03466	2.03466	8.67702	29.0214	37.6984	24.0722	10.3957	34.4679	5.47566	0.129309		0.129309	0.105824	1.14512		0.0291284
23	2	1	1	70	169	59	20.6575	1.35462	2.88549	4.24011	22.767	22.1216	44.8886	4.84732	1.47173	6.31905	5.93432	3.57501	0.954681	4.52969	0.238851	0.0549189	22.879	39.7139
24	4	1	1	65	175	79	25.7959	6.89946	11.5967	18.4961	13.4547	13.0512	26.5059	20.2251	6.08217	26.3073	3.61471	4.29825	2.03826	6.33651	0.0451802	40.1019	1.77191	1.33772
25	5	1	1	81	174	130	42.9383	18.392	33.8919	52.2839	0	11.4947	11.4947	8.69081	0	8.69081	0.894735	18.7316	0.792669	19.5242	5.13578	0.308416	2.0974	2.73307
26	5	1	1	75	176	78	25.1808	0	26.3229	26.3229	0	9.29965	9.29965	67.1002	0	67.1002	1.28372	5.13672	0.103974	5.2407	0.00763548		0.607856
27	3	1	1	74	182	72	21.7365	0	52.5902	52.5902	16.5761	9.98733	26.5634	31.5984	11.7651	43.3635	1.70472	4.25261		4.25261	1.21574	9.60774	12.2042	3.53332
28	4	1	1	74	161	68	26.2336	5.78453	4.59096	10.3755	29.5178	30.7465	60.2642	31.2967	19.8073	51.104	1.56801	0.0745653	5.48937	5.56394	0.390903		8.29218	2.71147
29	2	1	1	66	169	77	26.9598	2.9364	54.375	57.3114	33.4967	4.54728	38.0439	15.7918	4.1484	19.9402		3.36872	0.420052	3.78877	4.65195	0.332597	43.5093	39.8891
30	3	1	1	81	178	94	29.668	2.45289	0	2.45289	21.9397	9.97169	31.9114	32.8708	4.12712	36.9979	0.307761	3.57142	0.685316	4.25674	0.433014	5.68928	12.8278	23.0856
31	5	1	1	77	180	78	24.0741	9.08817	43.4964	52.5846	18.4172	13.1876	31.6048	1.8736	0	1.8736	0.0140429	9.92315	2.4982	12.4214	0.291079	13.3387	1.10069	0.218957
32	3	1	1	45	181	97	29.6084	8.6218	9.5587	18.1805	0	2.87281	2.87281	0	51.3437	51.3437	0.161963	0.437407	1.09243	1.52984	0.567674		8.20272	7.18941
33	5	1	1	75	182	94	28.3782	0	19.9334	19.9334	28.7361	6.55518	35.2913	12.4003	0	12.4003	0.352143	33.8503	2.21083	36.0612	13.6127	6.52644	1.11265	0.399515
34	5	1	1	56	183	100	29.8606	54.6634	29.6818	84.3452	6.2441	17.5413	23.7854	0	0	0	1.33134	0.834451	5.06317	5.89762	0.0505265	0.751345	0.409405	48.6906
	3.67647			67.9706	175.676	88.5882	28.642	7.39895	15.4305	22.8294	15.8182	15.9836	31.8018	20.3896	17.8835	38.2731	2.75728	4.35156	7.60295	10.8364	4.03764	5.51283	5.47254	8.86522
34	3			67	176	86.5	28.3894	1.35462	6.58215	14.915	13.4547	13.1876	33.2721	15.7918	9.39978	26.9939	1.21932	3.36621	1.02051	4.6405	0.567674	0.773812	1.67479	2.73307

## Sheet: Age
Sample Name	PM_time_day	COD	CHD deathts	age	age_group_1<50_2_50_69_3>70	Bacteroides	C.leptum	C.coccoides	Bifidobacterium	Enterobactericeae	Lactobacillus	Streptococcus, mainly Str. mitis
1	3	X70/T71	0	17	1	7.22069	0.872256	13.8719	1.09012	#VALUE!	9.30434	9.17043
2	2.5	X70/T71	0	34	1	2.10422	#VALUE!	0.471962	1.02041	0.714794	1.18403	0.0176186
3	4	K221	0	49	1	7.47532	0.288736	0.0969976	0.435122	0.21091	#VALUE!	0.00859069
4	1	X70/T71	0	43	1	2.70136	1.0857	0.682047	1.47385	#VALUE!	7.54465	39.9075
5	3	X44/T36	0	24	1	2.28586	0.533431	0.78755	16.6678	0.90733	5.64492	21.2205
6	3	X70/T71	0	32	1	3.17583	0.533227	20.2394	0.678064	4.65797	0.661083	8.26485
7	3	W69/T751	0	30	1	2.11592	0.350898	0.0719278	0.338691	2.66392	1.11115	0.366272
8	3	I251	1	44	1	0.695796	0.80699	0.971976	0.276978	0.114463	0.078452	0.0716415
9	3	E1000	0	31	1	0.0249795	0.982904	1.59349	2.43082	4.87026	#VALUE!	0.392942
10	5	V492	0	31	1	0.624116	4.85282	1.33588	0.0990907	#VALUE!	0.151743	0.248228
11	3	I602	0	32	1	0.181122	2.85724	0.391828	5.66546	#VALUE!	0.0308509	0.164503
12	5	G4037	0	18	1	0.13287	13.9842	5.88521	7.02473	#VALUE!	1.70729	7.1097
13	3	I260	1	45	1	0.318593	0.357205	1.05048	0.454576	#VALUE!	10.205	19.3162
14	4	I608	0	39	1	2.55122	0.66696	0.401784	0.30341	1.05687	0.453446	1.7802
15	1	X80/T048	0	50	2	5.0628	0.322389	8.53915	1.05493	#VALUE!	#VALUE!	0.07977
16	5	E1001	0	58	2	0.0288984	0.0148625	#VALUE!	#VALUE!	38.4444	#VALUE!	0.50069
17	4	I713	0	54	2	2.95076	1.21089	0.560405	23.7078	#VALUE!	111.647	0.755754
18	5	I251	1	64	2	15.212	1.69094	67.8413	2.20304	3.61677	0.258441	1.28966
19	1	W79/T173/Y908	0	60	2	17.1738	0.0952474	5.13048	1.16837	#VALUE!	#VALUE!	0.0174817
20	3	I251	1	58	2	2.72751	0.00221907	0.780647	0.0190884	#VALUE!	0.233542	0.362409
21	3	I252	1	61	2	0.841471	1.09883	0.981318	0.549006	#VALUE!	9.37263	1.27893
22	4	X45/T510	0	52	2	6.57566	0.409752	34.3942	0.648192	#VALUE!	2.21592	7.21995
23	4	I713	0	68	2	0.445049	0.591284	#VALUE!	1.89637	#VALUE!	1.5052	87.5836
24	4	I252	1	52	2	5.58724	0.039908	14.5112	0.051635	98.681	0.672639	3.29891
25	4	K859	0	62	2	3.92349	0.663341	10.5861	0.661812	10.7756	0.22655	18.1512
26	5	I251	1	61	2	34.5865	4.46241	25.5295	8.75127	1.11705	2.38321	0.819031
27	4	C3416	0	52	2	2.31986	0.155822	0.0208327	0.0355389	1085.84	0.240908	257.395
28	4	J159	0	53	2	9.77255	0.298473	0.03604	0.240906	#VALUE!	2.97565	10.8588
29	3	I251	1	56	2	2.00192	0.00212021	1.58013	1.0753	0.29073	7.97069	38.6779
30	5	X69/T36/T402	0	51	2	0.51286	4.30249	#VALUE!	0.320255	#VALUE!	44.3651	389.516
31	3	I251	1	68	2	0.869969	2.83387	0.480545	3.04163	#VALUE!	0.4071	41.2119
32	4	Y21	0	55	2	10.2339	0.796046	0.442529	3.62779	0.507032	157.45	298.066
33	2	I251	1	58	2	28.4053	8.05521	#VALUE!	#VALUE!	#VALUE!	#VALUE!	1.23148
34	3	I252	1	57	2	0.313706	0.587118	#VALUE!	0.171924	11.2254	2.84416	52.4161
35	3	I251	1	64	2	2.25322	0.440198	1.91135	4.38991	#VALUE!	0.0823609	0.736006
36	3	F103	0	55	2	7.05788	1.17799	0.514964	10.2663	6.45604	2.02077	56.8717
37	4	I251	1	66	2	0.563343	3.03906	0.875933	3.51297	#VALUE!	1.35056	29.6054
38	4	I251	1	68	2	0.753869	3.49435	0.355555	0.264244	#VALUE!	0.277105	1.02846
39	3	I8029	0	54	2	15.819	0.756899	#VALUE!	0.0143998	22.7959	0.0566651	0.0983684
40	5	X31	0	64	2	3.14462	1.17795	#VALUE!	0.208966	9.22117	#VALUE!	18.5306
41	3	I251	1	57	2	0.141761	5.13183	#VALUE!	2.30656	#VALUE!	3.44703	35.628
42	2	I251	1	63	2	10.771	0.105599	#VALUE!	0.0847403	5.20122	#VALUE!	0.0782611
43	4	J36	0	58	2	4.19156	5.65518	1.32229	0.827019	#VALUE!	0.507702	19.1502
44	3	I252	1	65	2	7.11042	3.51013	1.95999	0.0361789	182.146	2.20443	3.59412
45	5	I802	0	52	2	0.241574	0.418942	0.276834	0.202191	#VALUE!	0.136768	0.109826
46	3	I255	1	66	2	#VALUE!	2.75103	0.40392	3.72514	1.51068	54.1299	107.172
47	3	E11.1	0	65	2	12.404	0.466007	0.230046	0.116028	1.08091	0.111689	7.57943
48	5	I251	1	56	2	2.61885	0.681447	4.86872	0.0404601	3.41267	0.509341	130.82
49	2	I251	1	79	3	2.39851	2.74694	11.6648	1.45851	2.58417	1.96279	57.7596
50	3	I251	1	79	3	13.2722	3.95636	0.370397	0.0194309	0.446444	0.118004	5.60597e-08
51	5	I251	1	82	3	5.05298	2.64418	11.9513	0.191377	27.2786	20.8634	22.039
52	2	I7109	0	71	3	1.33065	0.811028	1.46825	0.242237	15.5054	0.56562	0.480294
53	3	I251	1	79	3	6.97472	1.72647	50.0082	1.83336	#VALUE!	#VALUE!	2.32461
54	5	K859	0	70	3	3.70311	1.31683	#VALUE!	1.56444	585.591	22.7407	557.698
55	3	I251	1	79	3	0.64273	1.44135	0.798294	0.353233	#VALUE!	0.310304	8.106
56	3	I251	1	95	3	10.4943	1.69375	0.43683	54.0582	1.80945	1.26278	18.3129
57	4	I251	1	82	3	0.655395	2.91617	0.439457	0.750354	#VALUE!	7.38401	14.3282
58	2	W68	0	72	3	3.06638	4.31055	1.57177	1.17523	0.27851	0.125687	1.13519
59	4	I251	1	70	3	11.6733	2.9195	0.918017	0.191265	0.249446	28.4638	106.702
60	2	I252	1	81	3	1.76001	15.297	0.762227	4.11258	1.40085	2.60937	7.3431
61	5	I251	1	75	3	2.52518	4.19486	0.0999807	0.00611426	#VALUE!	0.756234	#VALUE!
62	4	I251	1	74	3	3.35331	3.47286	#VALUE!	0.973527	43.6391	15.1832	9.49317
63	3	i251	1	74	3	3.08439	0.0608931	5.27855	0.313023	#VALUE!	10.3163	7.28505
64	2	I255	1	81	3	0.60539	2.91657	0.658997	0.346744	25.8412	15.9591	62.0255
65	3	I25.1	1	77	3	0.0276234	8.10366	2.40226	0.233087	60.5855	1.36936	0.588286
66	3	J44.0	0	75	3	1.63143	5.84407	1.19329	1.6298	0.986951	0.480482	0.204665
67	5	I25.1	1	75	3	0.692692	27.6436	2.12593	10.9007	29.6436	1.38425	1.0734
Bacteroides spp.			C. leptum				Enterobactericeae			Bifidobacterium spp.			Lactobacillus spp.			Streptococcus spp.
<50 (n=14)	50-69 (n=34)	>70 (n=19)	<50 (n=14)	50-69 (n=34)	>70 (n=19)	>70 (n=19)	<50 (n=14)	50-69 (n=34)	>70 (n=19)	<50 (n=14)	50-69 (n=34)	>70 (n=19)	<50 (n=14)	50-69 (n=34)	>70 (n=19)	<50 (n=14)	50-69 (n=34)	>70 (n=19)
7.22069	5.0628	2.39851	0.872256	0.322389	2.74694	11.6648			2.58417	1.09012	1.05493	1.45851	9.30434		1.96279	9.17043	0.07977	57.7596
2.10422	0.0288984	13.2722		0.0148625	3.95636	0.370397	0.714794	38.4444	0.446444	1.02041		0.0194309	1.18403		0.118004	0.0176186	0.50069		5.60597e-08
7.47532	2.95076	5.05298	0.288736	1.21089	2.64418	11.9513	0.21091		27.2786	0.435122	23.7078	0.191377		111.647	20.8634	0.00859069	0.755754	22.039
2.70136	15.212	1.33065	1.0857	1.69094	0.811028	1.46825		3.61677	15.5054	1.47385	2.20304	0.242237	7.54465	0.258441	0.56562	39.9075	1.28966	0.480294
2.28586	17.1738	6.97472	0.533431	0.0952474	1.72647	50.0082	0.90733			16.6678	1.16837	1.83336	5.64492			21.2205	0.0174817	2.32461
3.17583	2.72751	3.70311	0.533227	0.00221907	1.31683		4.65797		585.591	0.678064	0.0190884	1.56444	0.661083	0.233542	22.7407	8.26485	0.362409	557.698
2.11592	0.841471	0.64273	0.350898	1.09883	1.44135	0.798294	2.66392			0.338691	0.549006	0.353233	1.11115	9.37263	0.310304	0.366272	1.27893	8.106
0.695796	6.57566	10.4943	0.80699	0.409752	1.69375	0.43683	0.114463		1.80945	0.276978	0.648192	54.0582	0.078452	2.21592	1.26278	0.0716415	7.21995	18.3129
0.0249795	0.445049	0.655395	0.982904	0.591284	2.91617	0.439457	4.87026			2.43082	1.89637	0.750354		1.5052	7.38401	0.392942	87.5836	14.3282
0.624116	5.58724	3.06638	4.85282	0.039908	4.31055	1.57177		98.681	0.27851	0.0990907	0.051635	1.17523	0.151743	0.672639	0.125687	0.248228	3.29891	1.13519
0.181122	3.92349	11.6733	2.85724	0.663341	2.9195	0.918017		10.7756	0.249446	5.66546	0.661812	0.191265	0.0308509	0.22655	28.4638	0.164503	18.1512	106.702
0.13287	34.5865	1.76001	13.9842	4.46241	15.297	0.762227		1.11705	1.40085	7.02473	8.75127	4.11258	1.70729	2.38321	2.60937	7.1097	0.819031	7.3431
0.318593	2.31986	2.52518	0.357205	0.155822	4.19486	0.0999807		1085.84		0.454576	0.0355389	0.00611426	10.205	0.240908	0.756234	19.3162	257.395
2.55122	9.77255	3.35331	0.66696	0.298473	3.47286		1.05687		43.6391	0.30341	0.240906	0.973527	0.453446	2.97565	15.1832	1.7802	10.8588	9.49317
	2.00192	3.08439		0.00212021	0.0608931	5.27855		0.29073			1.0753	0.313023		7.97069	10.3163		38.6779	7.28505
	0.51286	0.60539		4.30249	2.91657	0.658997			25.8412		0.320255	0.346744		44.3651	15.9591		389.516	62.0255
	0.869969	0.0276234		2.83387	8.10366	2.40226			60.5855		3.04163	0.233087		0.4071	1.36936		41.2119	0.588286
	10.2339	1.63143		0.796046	5.84407	1.19329		0.507032	0.986951		3.62779	1.6298		157.45	0.480482		298.066	0.204665
	28.4053	0.692692		8.05521	27.6436	2.12593			29.6436			10.9007			1.38425		1.23148	1.0734
	0.313706			0.587118				11.2254			0.171924			2.84416			52.4161
	2.25322			0.440198							4.38991			0.0823609			0.736006
	7.05788			1.17799				6.45604			10.2663			2.02077			56.8717
	0.563343			3.03906							3.51297			1.35056			29.6054
	0.753869			3.49435							0.264244			0.277105			1.02846
	15.819			0.756899				22.7959			0.0143998			0.0566651			0.0983684
	3.14462			1.17795				9.22117			0.208966						18.5306
	0.141761			5.13183							2.30656			3.44703			35.628
	10.771			0.105599				5.20122			0.0847403						0.0782611
	4.19156			5.65518							0.827019			0.507702			19.1502
	7.11042			3.51013				182.146			0.0361789			2.20443			3.59412
	0.241574			0.418942							0.202191			0.136768			0.109826
				2.75103				1.51068			3.72514			54.1299			107.172
	12.404			0.466007				1.08091			0.116028			0.111689			7.57943
	2.61885			0.681447				3.41267			0.0404601			0.509341			130.82
2.11007	3.14462	2.52518	0.80699	0.719173	2.91657	1.19329	0.982101	6.45604	9.04479	0.849235	0.655002	0.750354	1.14759	1.42788	1.67352	1.08657	7.39969	8.106

## Sheet: Calc
Sample Name	PM_time_day	COD	CHD deathts	age	height	weight	LADcalc%	<Med1_>Med2	Bacteroides	C.leptum	C.coccoides	Bifidobacterium	Enterobactericeae	Lactobacillus	Streptococcus, mainly Str. mitis
1	1	X80/T048	0	50	184	98	0	1	3.68799	0.398378	6.87568	1.20305			0.0369733
2	3	X70/T71	0	17	180	68	0	1	5.2599	1.07785	11.1696	1.24319		7.79049	4.25048
3	5	E1001	0	58	172	63	1.63044	1	0.021051	0.0183657			10.9029		0.232069
4	4	I713	0	54	173	94	0	1	2.14948	1.49631	0.451235	27.0368		93.4818	0.350291
5	2.5	X70/T71	0	34	169	96	0	1	1.53282		0.380021	1.16368	0.202716	0.991383	0.00816617
6	1	W79/T173/Y908	0	60	163	79	0	1	12.5102	0.117698	4.13103	1.33242			0.00810274
7	3	I252	1	61	165	88	2.78193	1	0.612969	1.35784	0.790152	0.626093		7.84767	0.592783
8	4	K221	0	49	182	101	0	1	5.44539	0.356793	0.0781019	0.496219	0.0598143		0.00398177
9	1	X70/T71	0	43	184	83	0	1	1.9678	1.3416	0.54918	1.6808		6.31711	18.4971
10	4	X45/T510	0	52	175	81	1.65457	1	4.79003	0.506333	27.694	0.739207		1.85538	3.34644
11	3	X44/T36	0	24	173	88	0	1	1.66513	0.659164	0.634131	19.0082	0.25732	4.72647	9.83569
12	3	X70/T71	0	32	182	91	0	1	2.31343	0.658913	16.2966	0.773273	1.321	0.553523	3.83075
13	4	K859	0	62	172	89	1.23844	1	2.85806	0.819695	8.52383	0.754739		0.18969	8.41303
14	3	W69/T751	0	30	176	86	0	1	1.54134	0.433607	0.0579158	0.386248	0.75549	0.930362	0.169767
15	4	C3416	0	52	175	79	0	1	1.6899	0.192551	0.0167744	0.040529	307.946	0.201711	119.302
16	5	X69/T36/T402	0	51	182	98	2.63504	1	0.373592	5.31662		0.365223		37.1468	180.54
17	4	Y21	0	55	169	84	0	1	7.45488	0.983679	0.356322	4.13719	0.143795	131.833	138.153
18	3	I252	1	57	176	76	0	1	0.228519	0.725506		0.196064	3.18355	2.38141	24.2948
19	5	I251	1	64	180	76	0	1	1.64135	0.543955	1.53901	5.00632		0.0689605	0.341138
20	2	F103	0	55	177	74	0	1	5.14131	1.45565	0.414646	11.7078	1.83094	1.69198	26.36
21	4	I8029	0	54	181	78	0	1	11.5233	0.935305		0.0164217	6.46493	0.0474455	0.0455936
22	3	I251	1	44	185	112	0	1	0.506851	0.997203	0.78263	0.315869	0.0324618	0.0656876	0.0332057
23	3	W68	0	72	170	100	1.99931	1	2.2337	5.32658	1.26558	1.34025	0.0789857	0.105237	0.526161
24	3	E1000	0	31	178	79	0	1	0.0181962	1.21458	1.28307	2.77214	1.38121		0.182128
25	4	J36	0	58	176	106	3.60152	1	3.05333	6.98814	1.0647	0.943144		0.425097	8.8761
26	3	V492	0	31	184	145	0	1	0.454636	5.99666	1.07564	0.113004		0.127054	0.115053
27	2	I802	0	52	181	96	2.20375	1	0.175974	0.51769	0.222905	0.230582		0.114515	0.0509041
28	5	G4037	0	18	190	67	0	1	0.0967889	17.2803	4.73873	8.0111		1.4295	3.29534
29	5	I602	0	32	170	65	0	1	0.131938	3.53071	0.315498	6.46097		0.0258313	0.0762471
30	5	I25.1	1	77	180	78	1.8736	1	0.0201222	10.0137	1.93429	0.265816	17.1821	1.14656	0.27267
31	3	I260	1	45	181	97	0	1	0.232079	0.4414	0.845837	0.518404		8.54461	8.95303
32	4	I608	0	39	174	59	0	1	1.85843	0.824167	0.323514	0.346013	0.29973	0.379669	0.82512
33	5	I251	1	56	183	100	0	1	1.9077	0.842068	3.92027	0.0461412	0.967837	0.426469	60.6349
34	3	I251	1	58	178	152	12.2404	2	1.98685	0.00274212	0.628573	0.0217687		0.195544	0.167976
35	2	I251	1	79	166	71	4.76047	2	1.74719	3.39441	9.39245	1.6633	0.732873	1.64343	26.7715
36	3	I251	1	79	167	61	16.5888	2	9.66812	4.8889	0.298241	0.0221592	0.126612		2.59836e-08
37	5	I251	1	82	173	85	67.4853	2	3.68084	3.26744	9.6231	0.218249	7.73625	17.4689	10.2151
38	2	I7109	0	71	169	71	4.25708	2	0.969313	1.00219	1.18222	0.276251	4.39735	0.473591	0.222615
39	4	I713	0	68	174	122	7.32042	2	0.324195	0.730654		2.16265		1.2603	40.5949
40	4	I252	1	52	178	72	7.13417	2	4.07002	0.0493146	11.6843	0.0588852	27.986	0.563198	1.52904
41	3	I251	1	79	169	83	17.5941	2	5.08073	2.13341	40.2663	2.09079			1.07745
42	5	I251	1	61	184	110	31.9233	2	25.1945	5.51423	20.5562	9.98007	0.316798	1.99545	0.379619
43	4	J159	0	53	172	45	12.4098	2	7.1188	0.368825	0.0290192	0.274733		2.4915	5.03302
44	3	I251	1	56	176	76	31.6189	2	1.4583	0.00261996	1.27231	1.22629	0.0824513	6.67383	17.9272
45	5	K859	0	70	161	54	10.5355	2	2.69752	1.62722		1.7841	166.074	19.0407	258.492
46	3	I251	1	79	175	89	12.3141	2	0.468196	1.78109	0.642782	0.402832		0.259816	3.75712
47	3	I251	1	95	173	89	78.2459	2	7.64457	2.09298	0.351733	61.6488	0.513162	1.05732	8.48801
48	4	I251	1	82	172	69	7.76364	2	0.477421	3.60353	0.353848	0.855714		6.1826	6.64112
49	3	I251	1	68	182	88	17.211	2	0.633728	3.50183	0.386932	3.46871		0.340863	19.1017
50	3	I251	1	58	181	81	32.7035	2	20.6918	9.95388					0.570788
51	5	I251	1	66	177	107	40.7868	2	0.410366	3.75538	0.705296	4.00624		1.13082	13.7221
52	5	I251	1	68	178	97	35.2634	2	0.549155	4.31799	0.286291	0.301347		0.232019	0.476691
53	4	X31	0	64	172	59	18.9447	2	2.29069	1.4556		0.238308	2.61513		8.58891
54	5	I251	1	57	172	100	5.67442	2	0.103266	6.34144		2.63043		2.88619	16.5135
55	2	I426	0	64	178	146	17.8402	2	5.48269	5.58017	0.0612775	0.0397693	0.162536		19.4969
56	2	I251	1	70	169	59	4.84732	2	8.50337	3.60765	0.739182	0.218121	0.0707432	23.8326	49.4561
57	4	I252	1	65	175	79	20.2251	2	5.17958	4.33749	1.57817	0.0412589	51.6568	1.84576	1.66587
58	5	I252	1	81	174	130	8.69081	2	1.28208	18.9026	0.613741	4.69004	0.397282	2.18482	3.40352
59	5	I251	1	75	176	78	67.1002	2	1.83946	5.18362	0.0805039	0.00697278		0.633192
60	3	I251	1	74	182	72	31.5984	2	2.44271	4.29143		1.11022	12.3761	12.7128	4.40007
61	4	i251	1	74	161	68	31.2967	2	2.24682	0.075246	4.25026	0.356976		8.6378	3.37661
62	2	I255	1	66	169	77	15.7918	2		3.39947	0.325234	4.2482	0.428431	45.3228	49.6742
63	3	I255	1	81	178	94	32.8708	2	0.440995	3.60403	0.53062	0.395432	7.32859	13.3625	28.7487
64	3	E11.1	0	65	171	67	26.4701	2	9.03569	0.575848	0.185232	0.13232	0.306548	0.0935165	3.51305
65	3	J44.0	0	75	173	63	9.98999	2	1.18841	7.22155	0.960829	1.85864	0.2799	0.402306	0.0948621
66	5	I255	1	75	182	94	12.4003	2	0.50459	34.1594	1.71179	12.4313	8.40697	1.15903	0.49752

## Sheet: Fat
Sample Name	PM_time_day	CHD deathts	age	height	weight	LADfat%	1<Med_2>Med	Bacteroides	C.leptum	C.coccoides	Bifidobacterium	Enterobactericeae	Lactobacillus	Streptococcus, mainly Str. mitis
1	3	0	17	180	68	0	1	2.81752	0.886682	7.49708	1.62337		4.29507	2.71153
2	5	0	58	172	63	0	1	0.0112762	0.0151083			9.14198		0.148045
3	3	1	58	178	152	0	1	1.06428	0.00225577	0.421902	0.0284258		0.107808	0.107158
4	3	1	61	165	88	0	1	0.328343	1.11701	0.530354	0.817559		4.3266	0.378157
5	4	0	49	182	101	1.08196	1	2.91688	0.293511	0.0524224	0.647968	0.0501539		0.00254011
6	2	1	79	166	71	0	1	0.935901	2.79237	6.30427	2.17196	0.614509	0.906062	17.0785
7	3	1	79	167	61	0	1	5.17883	4.02179	0.200181	0.0289357	0.106163		1.65759e-08
8	5	1	82	173	85	0	1	1.97168	2.68792	6.45908	0.284992	6.4868	9.63098	6.51655
9	2	0	71	169	71	0	1	0.519223	0.824441	0.793515	0.360731	3.68715	0.261101	0.142014
10	4	0	68	174	122	0	1	0.173659	0.601063		2.82401		0.69483	25.8969
11	3	0	24	173	88	0	1	0.891945	0.542253	0.425632	24.8211	0.215761	2.60581	6.27454
12	3	0	32	182	91	1.93087	1	1.23922	0.542046	10.9384	1.00975	1.10765	0.305169	2.44377
13	4	1	52	178	72	0	1	2.18015	0.0405681	7.84258	0.076893	23.4661	0.310504	0.975429
14	3	1	79	169	83	0	1	2.72155	1.75502	27.027	2.73018			0.687346
15	3	0	30	176	86	0	1	0.825636	0.356701	0.0388734	0.504367	0.633474	0.512929	0.1083
16	5	1	61	184	110	0	1	13.4957	4.53621	13.7974	13.0321	0.265633	1.10014	0.242173
17	4	0	53	172	45	0	1	3.81327	0.30341	0.0194779	0.358749		1.37362	3.21075
18	3	1	56	176	76	0	1	0.781153	0.00215528	0.853983	1.6013	0.0691348	3.67943	11.4364
19	5	0	70	161	54	0	1	1.44496	1.33861		2.3297	139.252	10.4976	164.901
20	3	1	95	173	89	0	1	4.0949	1.72176	0.236085	80.5016	0.430283	0.582925	5.4148
21	3	1	68	182	88	3.11657	1	0.339463	2.88074	0.259711	4.52948		0.187925	12.1856
22	3	1	58	181	81	0	1	11.0838	8.18844					0.364126
23	5	1	66	177	107	0	1	0.219817	3.08932	0.473399	5.23139		0.623444	8.7538
24	4	0	64	172	59	0	1	1.22704	1.19743		0.311185	2.19277		5.47918
25	3	0	72	170	100	1.5844	1	1.19651	4.38184	0.849466	1.75011	0.066229	0.0580195	0.335657
26	2	1	70	169	59	1.35462	1	4.55492	2.96779	0.496143	0.284825	0.0593177	13.1394	31.5498
27	3	0	31	184	145	2.75884	1	0.243531	4.93308	0.721979	0.147562		0.0700477	0.0733967
28	5	1	75	176	78	0	1	0.985329	4.26424	0.0540346	0.00910513		0.349093
29	5	0	18	190	67	0	1	0.051846	14.2155	3.18067	10.461		0.788117	2.10221
30	3	1	74	182	72	0	1	1.30847	3.53029		1.44974	10.3773	7.00887	2.80696
31	2	1	66	169	77	2.9364	1	#VALUE!	2.79653	0.218299	5.54734	0.359237	24.9875	31.689
32	3	1	81	178	94	2.45289	1	0.236224	2.96481	0.356155	0.516359	6.14497	7.36703	18.3398
33	3	0	65	171	67	0	1	4.84007	0.473714	0.124328	0.172784	0.257039	0.0515577	2.2411
34	5	1	75	182	94	0	1	0.270289	28.1008	1.14896	16.2329	7.04919	0.638997	0.317386
35	1	0	50	184	98	6.49388	2	1.97551	0.327721	4.61499	1.57096		1	0.0235866
36	4	0	54	173	94	32.6471	2	1.15139	1.23092	0.302872	35.3049		51.5386	0.223463
37	2.5	0	34	169	96	5.76816	2	0.82107		0.255072	1.51955	0.169976	0.546572	0.00520949
38	1	0	60	163	79	26.9133	2	6.70124	0.0968226	2.77277	1.73989	1	1	0.00516903
39	1	0	43	184	83	5.61635	2	1.05407	1.10365	0.368613	2.19481		3.48276	11.8
40	4	0	52	175	81	13.3947	2	2.56583	0.416529	18.5884	0.965264		1.02291	2.13481
41	4	0	62	172	89	4.40975	2	1.53095	0.674312	5.72124	0.985546		0.10458	5.36697
42	4	0	52	175	79	5.67412	2	0.905212	0.158399	0.011259	0.0529232	258.211	0.111208	76.1071
43	3	1	79	175	89	18.919	2	0.250794	1.46519	0.431439	0.526022	1	0.143243	2.3968
44	5	0	51	182	98	15.239	2	0.200119	4.37365		0.476912		20.4798	115.173
45	4	1	82	172	69	44.2963	2	0.255736	2.9644	0.237505	1.1174		3.40861	4.23661
46	4	0	55	169	84	15.5451	2	3.99329	0.809211	0.239165	5.40238	0.120571	72.6823	88.1329
47	3	1	57	176	76	14.915	2	0.122409	0.596828		0.256023	2.66938	1.31292	15.4985
48	5	1	64	180	76	12.4308	2	0.879209	0.447478	1.03299	6.5373	1	0.0380195	0.217624
49	2	0	55	177	74	5.83614	2	2.754	1.19747	0.278313	15.2882	1.53523	0.932827	16.816
50	5	1	68	178	97	16.7054	2	0.294161	3.55214	0.19216	0.393503	1	0.127917	0.304098
51	4	0	54	181	78	31.5574	2	6.1726	0.769417		0.0214437	5.4208	0.0261577	0.0290858
52	3	1	44	185	112	17.6683	2	0.271501	0.820337	0.525305	0.412465	0.027219	0.036215	0.0211831
53	5	1	57	172	100	5.92079	2	0.0553155	5.2167		3.43485	1	1.59122	10.5346
54	3	0	31	178	79	7.08575	2	0.00974702	0.99916	0.861205	3.61989	1.15814	1	0.116186
55	2	0	64	178	146	7.27083	2	2.93687	4.59046	0.0411298	0.0519312	0.136286		12.4378
56	4	0	58	176	106	4.81214	2	1.63555	5.74871	0.714635	1.23157	1	0.234366	5.66238
57	4	1	65	175	79	6.89946	2	2.7745	3.56818	1.05928	0.0538763	43.3139	1.01761	1.06272
58	5	1	81	174	130	18.392	2	0.68676	15.55	0.411946	6.1243	0.333118	1.20454	2.17122
59	2	0	52	181	96	24.9681	2	0.0942625	0.425871	0.149615	0.301096		0.0631349	0.0324736
60	5	0	32	170	65	16.9795	2	0.0706742	2.9045	0.211764	8.4368		0.0142414	0.0486407
61	4	1	74	161	68	5.78453	2	1.20353	0.0619002	2.8528	0.466143		4.76221	2.15406
62	5	1	77	180	78	9.08817	2	0.0107787	8.23768	1.2983	0.347105	14.4071	0.632125	0.173946
63	3	1	45	181	97	8.6218	2	0.124315	0.363112	0.567731	0.676938	1	4.71083	5.71146
64	3	0	75	173	63	8.44865	2	0.636586	5.94072	0.644914	2.42704	0.234695	0.2218	0.0605159
65	4	0	39	174	59	4.3915	2	0.995489	0.677991	0.217145	0.451828	0.251322	0.20932	0.526374
66	5	1	56	183	100	54.6634	2	1.02188	0.692717	2.63131	0.0602517	0.811525	0.235122	38.6812

## Sheet: Fib
Sample Name	PM_time_day	CHD deathts	age	height	weight	LADfat%	RCAfat%	Sum fat%	LADfib%	1<Med_2>Med	Bacteroides	C.leptum	C.coccoides	Bifidobacterium	Enterobactericeae	Lactobacillus	Streptococcus, mainly Str. mitis
1	1	0	50	184	98	6.49388	0	6.49388	0	1	2.42057	0.37268	7.85345	1.4701			0.0223299
2	3	0	17	180	68	0	0	0	0	1	3.45227	1.00832	12.758	1.51915		5.38592	2.56707
3	2.5	0	34	169	96	5.76816	0	5.76816	0	1	1.00605		0.434063	1.42199	0.564016	0.685388	0.00493194
4	1	0	60	163	79	26.9133	2.72869	29.6419	0	1	8.21093	0.110106	4.71849	1.62819			0.00489363
5	3	1	58	178	152	0	7.28343	7.28343	12.1907	1	1.30405	0.00256524	0.71796	0.0266008		0.135188	0.101449
6	4	0	49	182	101	1.08196	15.864	16.9459	0	1	3.57401	0.333778	0.0892086	0.606368	0.166421		0.00240478
7	2	1	79	166	71	0	0	0	9.68602	1	1.14675	3.17545	10.7281	2.03251	2.03907	1.13618	16.1686
8	1	0	43	184	83	5.61635	4.10256	9.71892	0	1	1.29154	1.25506	0.627278	2.0539		4.3673	11.1713
9	3	0	24	173	88	0	0	0	0	1	1.09289	0.616644	0.724308	23.2276	0.715939	3.26763	5.94024
10	3	0	32	182	91	1.93087	0	1.93087	0	1	1.51839	0.616409	18.6141	0.944921	3.67542	0.382675	2.31357
11	3	1	79	169	83	0	0	0	8.57198	1	3.33467	1.99579	45.9925	2.5549			0.650725
12	3	0	30	176	86	0	0	0	0	1	1.01164	0.405636	0.0661519	0.471986	2.10199	0.643201	0.10253
13	5	1	61	184	110	0	0	0	6.64731	1	16.5361	5.15853	23.4794	12.1954	0.881424	1.37955	0.22927
14	4	0	53	172	45	0	16.389	16.389	7.54485	1	4.67234	0.345034	0.0331459	0.335716		1.72249	3.03968
15	3	1	56	176	76	0	11.9227	11.9227	9.18565	1	0.957136	0.00245095	1.45324	1.4985	0.229403	4.61392	10.8271
16	4	1	82	172	69	44.2963	55.2919	99.5882	0	1	0.31335	3.37108	0.404168	1.04566		4.27431	4.01088
17	4	0	55	169	84	15.5451	16.594	32.1391	0	1	4.89292	0.920226	0.406993	5.05554	0.400079	91.1419	83.4373
18	3	1	57	176	76	14.915	0	14.915	0	1	0.149986	0.678706		0.239586	8.85755	1.64637	14.6728
19	2	0	55	177	74	5.83614	5.60428	11.4404	0	1	3.37443	1.36175	0.473611	14.3067	5.09421	1.16974	15.92
20	5	1	66	177	107	0	0	0	13.4373	1	0.269339	3.51314	0.805595	4.89553		0.781784	8.2874
21	5	1	68	178	97	16.7054	0	16.7054	12.148	1	0.360431	4.03945	0.327003	0.368239		0.160405	0.287896
22	3	1	44	185	112	17.6683	5.60475	23.273	9.09972	1	0.332666	0.932877	0.893925	0.385985	0.090318	0.0454128	0.0200545
23	5	1	57	172	100	5.92079	24.4159	30.3367	11.7326	1	0.0677773	5.93237		3.21432		1.99535	9.9733
24	3	0	31	178	79	7.08575	3.35005	10.4358	0	1	0.0119429	1.13623	1.46553	3.38749	3.84293		0.109996
25	2	0	64	178	146	7.27083	33.8453	41.1161	6.29591	1	3.5985	5.22022	0.0699916	0.0485971	0.452224		11.7751
26	5	1	81	174	130	18.392	33.8919	52.2839	0	1	0.841477	17.6832	0.701019	5.73111	1.10535	1.51046	2.05554
27	5	1	75	176	78	0	26.3229	26.3229	0	1	1.20731	4.84924	0.0919521	0.00852057		0.437754
28	5	0	18	190	67	0	2.19708	2.19708	0	1	0.0635262	16.1656	5.41262	9.78936		0.988281	1.99021
29	3	1	45	181	97	8.6218	9.5587	18.1805	0	1	0.152322	0.412927	0.966121	0.633477		5.90727	5.40716
30	3	0	65	171	67	0	6.48343	6.48343	10.7048	1	5.93047	0.538702	0.211573	0.161691	0.852906	0.0646522	2.1217
31	3	0	75	173	63	8.44865	0	8.44865	0	1	0.78	6.75572	1.09747	2.27122	0.778764	0.278132	0.0572917
32	4	0	39	174	59	4.3915	0	4.3915	0	1	1.21976	0.771004	0.36952	0.42282	0.833936	0.262482	0.498329
33	5	1	56	183	100	54.6634	29.6818	84.3452	6.2441	1	1.2521	0.78775	4.47776	0.0563834	2.6928	0.294838	36.6203
34	5	0	58	172	63	0	6.20627	6.20627	24.6235	2	0.0138166	0.017181			30.3349		0.140157
35	4	0	54	173	94	32.6471	9.88459	42.5317	19.6193	2	1.41078	1.39979	0.515404	33.0382		64.6282	0.211557
36	3	1	61	165	88	0	5.39074	5.39074	36.5186	2	0.402314	1.27025	0.902517	0.765071		5.42545	0.35801
37	3	1	79	167	61	0	0	0	33.7339	2	6.34555	4.57353	0.340653	0.027078	0.352271		1.56927e-08
38	5	1	82	173	85	0	0	0	14.6613	2	2.41587	3.05667	10.9916	0.266695	21.5245	12.077	6.16936
39	2	0	71	169	71	0	19.7915	19.7915	66.5336	2	0.636197	0.937545	1.35034	0.337572	12.2347	0.327415	0.134448
40	4	0	52	175	81	13.3947	2.81905	16.2138	42.2173	2	3.14388	0.473672	31.6323	0.903293		1.28271	2.02107
41	4	0	68	174	122	0	1.76484	1.76484	92.6796	2	0.212782	0.683522		2.6427		0.871301	24.5172
42	4	1	52	178	72	0	0	0	41.9848	2	2.67131	0.0461335	13.3459	0.0719563	77.8653	0.389364	0.923459
43	4	0	62	172	89	4.40975	8.2465	12.6563	45.3087	2	1.87585	0.76682	9.73598	0.922273		0.131141	5.08103
44	4	0	52	175	79	5.67412	0.337346	6.01147	32.0321	2	1.10914	0.18013	0.0191598	0.0495255	856.796	0.139452	72.0522
45	5	0	70	161	54	0	0	0	19.7207	2	1.77049	1.52225		2.18013	462.067	13.1637	156.116
46	3	1	79	175	89	18.919	40.3341	59.2532	18.5101	2	0.307295	1.6662	0.73419	0.492251		0.179623	2.2691
47	5	0	51	182	98	15.239	34.615	49.854	26.7273	2	0.245202	4.97367		0.446294		25.6812	109.037
48	3	1	95	173	89	0	54.0565	54.0565	14.8694	2	5.01742	1.95797	0.401752	75.3333	1.42776	0.730974	5.12631
49	3	1	68	182	88	3.11657	6.58215	9.69872	19.8788	2	0.415939	3.27594	0.441956	4.23868		0.235654	11.5364
50	3	1	58	181	81	0	0	0	34.5812	2	13.5808	9.3118					0.344726
51	5	1	64	180	76	12.4308	7.36501	19.7959	14.7359	2	1.07728	0.508867	1.75787	6.1176		0.0476755	0.206029
52	4	0	54	181	78	31.5574	0	31.5574	17.5872	2	7.56319	0.874972		0.0200669	17.9873	0.0328012	0.0275361
53	4	0	64	172	59	0	34.8105	34.8105	15.7367	2	1.50347	1.3617		0.291207	7.27606		5.18725
54	3	0	72	170	100	1.5844	10.3181	11.9025	14.7484	2	1.46606	4.98298	1.44556	1.63775	0.219761	0.0727551	0.317773
55	2	1	70	169	59	1.35462	2.88549	4.24011	22.767	2	5.58108	3.37493	0.844299	0.266538	0.196828	16.4766	29.8689
56	4	0	58	176	106	4.81214	4.42849	9.24063	34.5445	2	2.00402	6.53737	1.21611	1.1525		0.293889	5.3607
57	4	1	65	175	79	6.89946	11.5967	18.4961	13.4547	2	3.39955	4.05769	1.8026	0.0504174	143.724	1.27606	1.0061
58	3	0	31	184	145	2.75884	7.39706	10.1559	40.0453	2	0.298395	5.60984	1.22861	0.138089		0.0878382	0.0694862
59	2	0	52	181	96	24.9681	0	24.9681	14.6674	2	0.115498	0.484295	0.254604	0.281765		0.0791697	0.0307434
60	5	0	32	170	65	16.9795	3.80288	20.7824	22.2345	2	0.0865961	3.30296	0.360364	7.89514		0.0178583	0.0460492
61	3	1	74	182	72	0	52.5902	52.5902	16.5761	2	1.60325	4.01461		1.35667	34.4339	8.78896	2.65741
62	4	1	74	161	68	5.78453	4.59096	10.3755	29.5178	2	1.47467	0.0703922	4.85468	0.436216		5.9717	2.03929
63	2	1	66	169	77	2.9364	54.375	57.3114	33.4967	2		3.18018	0.371485	5.19119	1.19202	31.3337	30.0006
64	3	1	81	178	94	2.45289	0	2.45289	21.9397	2	0.289442	3.37154	0.606078	0.483208	20.3903	9.23808	17.3627
65	5	1	77	180	78	9.08817	43.4964	52.5846	18.4172	2	0.013207	9.36779	2.20936	0.324821	47.8056	0.79267	0.164678
66	5	1	75	182	94	0	19.9334	19.9334	28.7361	2	0.331182	31.9559	1.95521	15.1907	23.3906	0.801288	0.300476

## Sheet: Plaques
Sample number	RCA stenosis %	LAD stenosis %	Bact Positivity	C. leptum Positivity	Streptococcus Positivity	Enterobactericeae Positivity	Lactobacillus Positivity	Bacteroides Positivity	Bifidobacterium Positivity	C.coccoides Positivity	Age
1	25.0983	46.8716	0	0	0	0		0	0	0	58
2	51.176	12.3647	0	0	0	0	0	0	0	0	60
3	57.6968	38.6019	0	0	0	0	0	0	0	0	61
4	19.5631	33.7264	0	0	0	0	0	0	0	0	79
5	25	13.6782	0	0	0	0	0	0	0	0	79
6	10	30.8491	0	0	0	0	0	0	0	0	43
7	10	23.7452	0	0	0	0	0	0	0	0	68
8	100	20	0	0	0	0	0	0	0	0	52
9	30	42.1124	0	0	0	0	0	0	0	0	79
10	40.3535	4.55232	0	0	0	0	0	0	0	0	57
11	19.4154	60.6919	0	0	0	0	0	0	0	0	65
12	46.299	78.2335	0	0	0	0	0	0	0	0	77
13	20	37.0156	1	0	0	0	0	0	0	0	52
14	15	21.484	1	0	0	0	0	0	0	0	62
15	70.0841	80.6512	1	0	0	1	0	0	0	0	70
16	34.3323	36.9328	1	0	0	0	0	0	0	0	79
17	25	56.9481	1	0	1	0	0	0	0	0	51
18	54.8647	95	1	0	1	0	0	0	0	0	95
19	78.5302	75.9316	1	0	1	0	0	0	0	0	82
20	8.6898	19.8102	1	1	0	1	0	0	0	0	55
21	90	67.0686	1	0	1	0	0	0	0	0	58
22	25.3245	40	1	0	1	0	0	0	0	0	57
23	31.7163	26.6367	1	0	1	0	0	0	0	0	72
24	15	70.2203	1	0	1	1	0	0	0	0	70
25	18.397	47.0322	1	0	1	0	0	0	0	0	58
26	6.56952	10	1	0	1	0	0	0	0	0	31
27			1	0	1	0	0	0	0	0	77
28	40	36.674	1	0	1	0	1	0	0	0	52
29	5	10	1	0	1	0	0	0	0	0	79
30	69.4233	64.0158	1	0	0	0	0	0	0	0	74
31	69.9625	25	1	0	0	1	0	0	0	0	74
32	5	50.9418	1	0	1	0	0	0	0	0	45
33	56.7615	50	1	0	1	0	0	0	0	0	65
34	26.5352	14.19	1	0	0	1	0	0	0	0	75
35	5.90809	10	1	0	1	0	0	0	0	0	39
36	67.1932	66.6132	1	0	1	0	0	0	0	0	75
37	40	76.1321	1	0	1	0	0	0	0	0	56
